# Supplementary material for: Valorization of Seawater Reverse Osmosis Brine by Monovalent Ion-Selective Membranes through Electrodialysis
Source: Membranes (Basel). 2023 May 30;13(6):562. doi: 10.3390/membranes13060562 (PMC10302217; doi:10.3390/membranes13060562)
Supplement: Supplementary file 1 [file membranes-13-00562-s001.zip]

Archive with 1 entries (1 files):
- membranes-2393439-supplementary.pdf
